# Supplementary material for: The grapevine LysM receptor kinase VvLYK4-2 is a key player in chitosan-triggered immune responses
Source: Hortic Res. 2026 Mar 13;13(7):uhag097. doi: 10.1093/hr/uhag097 (PMC13278843; doi:10.1093/hr/uhag097)
Supplement: Web_Material_uhag097 [file web_material_uhag097.zip]

Archive with 2 entries (2 files):
- Roudaire et al 2025 sup Table_R2.pdf
- Roudaire et al 2026 sup Figures_R2.pdf
